# Supplementary material for: Association of TIGIT and CD155 with KRAS, NRAS, BRAF, PIK3CA, and AKT Gene Mutations, MSI Status, and Cytokine Profiles in Colorectal Cancer
Source: Int J Mol Sci. 2026 Jan 17;27(2):937. doi: 10.3390/ijms27020937 (PMC12841434; doi:10.3390/ijms27020937)
Supplement: Supplementary file 1 [file ijms-27-00937-s001.zip]

Archive with 1 entries (1 files):
- ijms-4074816-supplementary.pdf
